# Supplementary material for: War related disruption of clinical tuberculosis services in Tigray, Ethiopia during the recent regional conflict: a mixed sequential method study
Source: Confl Health. 2024 Apr 10;18:29. doi: 10.1186/s13031-024-00583-8 (PMC11005271; doi:10.1186/s13031-024-00583-8)
Supplement: Supplementary file 1 — Supplementary Material 1 [file 13031_2024_583_MOESM1_ESM.xlsx]

## Sheet: TB health facility visit
Zone	Woreda	facitlity	Urban/rural	setting	month	Female	Male	TB Total	TB Rx received
central	Abyi-Adi Woreda	Abyi-Adi Hospital	Urban	General	September	4	2	6	6
central	Abyi-Adi Woreda	Abyi-Adi Hospital	Urban	General	October	1	1	2	1
central	Abyi-Adi Woreda	Abyi-Adi Hospital	Urban	General	November	1	1	2	1
central	Abyi-Adi Woreda	Abyi-Adi Hospital	Urban	General	December	1	1	2	1
central	Abyi-Adi Woreda	Abyi-Adi Hospital	Urban	General	January	1	0	1	1
central	Abyi-Adi Woreda	Abyi-Adi Hospital	Urban	General	February	2	0	2	1
central	Abyi-Adi Woreda	Abyi-Adi Hospital	Urban	General	March	1	1	2	0
central	Abyi-Adi Woreda	Abyi-Adi Hospital	Urban	General	April	0	1	1	0
central	Abyi-Adi Woreda	Abyi-Adi Hospital	Urban	General	May	4	4	8	0
central	Abyi-Adi Woreda	Abyi-Adi Hospital	Urban	General	June	1	1	2	0
central	Abyi-Adi Woreda	Abyi-Adi Hospital	Urban	General	July	0	0	0	0
central	Aksum Woreda	Aksum St. Mary Hospital	Urban	General	September	1	2	3	3
central	Aksum Woreda	Aksum St. Mary Hospital	Urban	General	October	4	5	9	9
central	Aksum Woreda	Aksum St. Mary Hospital	Urban	General	November	2	1	3	3
central	Aksum Woreda	Aksum St. Mary Hospital	Urban	General	December	0	1	1	1
central	Aksum Woreda	Aksum St. Mary Hospital	Urban	General	January	2	1	3	3
central	Aksum Woreda	Aksum St. Mary Hospital	Urban	General	February	1	1	2	1
central	Aksum Woreda	Aksum St. Mary Hospital	Urban	General	March	2	7	9	9
central	Aksum Woreda	Aksum St. Mary Hospital	Urban	General	April	4	4	8	8
central	Aksum Woreda	Aksum St. Mary Hospital	Urban	General	May	2	4	6	6
central	Aksum Woreda	Aksum St. Mary Hospital	Urban	General	June	2	13	15	15
central	Aksum Woreda	Aksum St. Mary Hospital	Urban	General	July	3	7	10	10
Eastern	Adigrat Woreda	Adigrat general hospital	Urban	General	September	6	9	15	3
Eastern	Adigrat Woreda	Adigrat general hospital	Urban	General	October	7	7	14	5
Eastern	Adigrat Woreda	Adigrat general hospital	Urban	General	November	18	20	38	38
Eastern	Adigrat Woreda	Adigrat general hospital	Urban	General	December	23	21	44	44
Eastern	Adigrat Woreda	Adigrat general hospital	Urban	General	January	21	28	49	49
Eastern	Adigrat Woreda	Adigrat general hospital	Urban	General	February	31	35	66	66
Eastern	Adigrat Woreda	Adigrat general hospital	Urban	General	March	15	11	26	26
Eastern	Adigrat Woreda	Adigrat general hospital	Urban	General	April	9	7	16	12
Eastern	Adigrat Woreda	Adigrat general hospital	Urban	General	May	17	13	30	20
Eastern	Adigrat Woreda	Adigrat general hospital	Urban	General	June	13	11	24	15
Eastern	Adigrat Woreda	Adigrat general hospital	Urban	General	July	9	10	19	13
Mekelle	Mekelle	Mekelle General hospital	Urban	General	September	4	6	10	10
Mekelle	Mekelle	Mekelle General hospital	Urban	General	October	5	6	11	11
Mekelle	Mekelle	Mekelle General hospital	Urban	General	November	5	5	10	10
Mekelle	Mekelle	Mekelle General hospital	Urban	General	December	6	5	11	14
Mekelle	Mekelle	Mekelle General hospital	Urban	General	January	9	10	19	19
Mekelle	Mekelle	Mekelle General hospital	Urban	General	February	8	15	23	23
Mekelle	Mekelle	Mekelle General hospital	Urban	General	March	12	12	24	24
Mekelle	Mekelle	Mekelle General hospital	Urban	General	April	9	17	26	26
Mekelle	Mekelle	Mekelle General hospital	Urban	General	May	10	15	25	25
Mekelle	Mekelle	Mekelle General hospital	Urban	General	June	15	21	36	26
Mekelle	Mekelle	Mekelle General hospital	Urban	General	July	16	23	39	39
SOUTH	Alamata	Alamata Hospital	Urban	General	September	18	24	42	21
SOUTH	Alamata	Alamata Hospital	Urban	General	October	12	16	28	6
SOUTH	Alamata	Alamata Hospital	Urban	General	November	10	14	24	5
SOUTH	Alamata	Alamata Hospital	Urban	General	December	8	26	34	35
SOUTH	Alamata	Alamata Hospital	Urban	General	January	9	18	27	11
SOUTH	Alamata	Alamata Hospital	Urban	General	February	8	11	19	9
SOUTH	Alamata	Alamata Hospital	Urban	General	March	16	28	44	0
SOUTH	Alamata	Alamata Hospital	Urban	General	April	14	36	50	0
SOUTH	Alamata	Alamata Hospital	Urban	General	May	10	12	22	16
SOUTH	Alamata	Alamata Hospital	Urban	General	June	16	10	26	0
SOUTH	Alamata	Alamata Hospital	Urban	General	July	11	14	25	0
SOUTH	Maichew Woreda	Lemlem Karl hospital	Urban	General	September	5	4	9	0
SOUTH	Maichew Woreda	Lemlem Karl hospital	Urban	General	October	0	0	0	0
SOUTH	Maichew Woreda	Lemlem Karl hospital	Urban	General	November	0	0	0	0
SOUTH	Maichew Woreda	Lemlem Karl hospital	Urban	General	December	2	1	3	0
SOUTH	Maichew Woreda	Lemlem Karl hospital	Urban	General	January	0	0	0	0
SOUTH	Maichew Woreda	Lemlem Karl hospital	Urban	General	February	0	0	0	0
SOUTH	Maichew Woreda	Lemlem Karl hospital	Urban	General	March	3	2	5	0
SOUTH	Maichew Woreda	Lemlem Karl hospital	Urban	General	April	0	0	0	0
SOUTH	Maichew Woreda	Lemlem Karl hospital	Urban	General	May	0	0	0	0
SOUTH	Maichew Woreda	Lemlem Karl hospital	Urban	General	June	2	8	10	0
SOUTH	Maichew Woreda	Lemlem Karl hospital	Urban	General	July	0	0	0	0
central	Aksum Woreda	Aksum Millenium HC	Urban	PHCU	September	1	0	1	1
central	Aksum Woreda	Aksum Millenium HC	Urban	PHCU	October	0	0	0	0
central	Aksum Woreda	Aksum Millenium HC	Urban	PHCU	November	1	1	2	1
central	Aksum Woreda	Aksum Millenium HC	Urban	PHCU	December	0	0	0	0
central	Aksum Woreda	Aksum Millenium HC	Urban	PHCU	January	0	0	0	0
central	Aksum Woreda	Aksum Millenium HC	Urban	PHCU	February	0	0	0	0
central	Aksum Woreda	Aksum Millenium HC	Urban	PHCU	March	1	0	1	1
central	Aksum Woreda	Aksum Millenium HC	Urban	PHCU	April	0	1	1	1
central	Aksum Woreda	Aksum Millenium HC	Urban	PHCU	May	0	0	0	0
central	Aksum Woreda	Aksum Millenium HC	Urban	PHCU	June	2	1	3	3
central	Aksum Woreda	Aksum Millenium HC	Urban	PHCU	July	0	0	0	0
central	Tahtay Maichew Woreda	Wukromaray Primary hospital	Rural	PHCU	September	8	8	16	2
central	Tahtay Maichew Woreda	Wukromaray Primary hospital	Rural	PHCU	October	5	7	12	7
central	Tahtay Maichew Woreda	Wukromaray Primary hospital	Rural	PHCU	November	0	0	0	0
central	Tahtay Maichew Woreda	Wukromaray Primary hospital	Rural	PHCU	December	0	0	0	0
central	Tahtay Maichew Woreda	Wukromaray Primary hospital	Rural	PHCU	January	0	0	0	0
central	Tahtay Maichew Woreda	Wukromaray Primary hospital	Rural	PHCU	February	0	0	0	0
central	Tahtay Maichew Woreda	Wukromaray Primary hospital	Rural	PHCU	March	0	0	0	0
central	Tahtay Maichew Woreda	Wukromaray Primary hospital	Rural	PHCU	April	0	0	0	0
central	Tahtay Maichew Woreda	Wukromaray Primary hospital	Rural	PHCU	May	0	0	0	0
central	Tahtay Maichew Woreda	Wukromaray Primary hospital	Rural	PHCU	June	0	0	0	0
central	Tahtay Maichew Woreda	Wukromaray Primary hospital	Rural	PHCU	July	0	0	0	0
central	Adet Woreda	Semema Primary hospital	Rural	PHCU	September	0	0	0	0
central	Adet Woreda	Semema Primary hospital	Rural	PHCU	October	2	5	7	7
central	Adet Woreda	Semema Primary hospital	Rural	PHCU	November	0	0	0	0
central	Adet Woreda	Semema Primary hospital	Rural	PHCU	December	0	0	0	0
central	Adet Woreda	Semema Primary hospital	Rural	PHCU	January	0	0	0	0
central	Adet Woreda	Semema Primary hospital	Rural	PHCU	February	0	0	0	0
central	Adet Woreda	Semema Primary hospital	Rural	PHCU	March	1	1	2	0
central	Adet Woreda	Semema Primary hospital	Rural	PHCU	April	0	1	1	0
central	Adet Woreda	Semema Primary hospital	Rural	PHCU	May	0	0	0	0
central	Adet Woreda	Semema Primary hospital	Rural	PHCU	June	0	0	0	0
central	Adet Woreda	Semema Primary hospital	Rural	PHCU	July	0	0	0	0
central	Rama Woreda	Birshwa PH	Rural	PHCU	September	1	5	6	6
central	Rama Woreda	Birshwa PH	Rural	PHCU	October	0	2	2	2
central	Rama Woreda	Birshwa PH	Rural	PHCU	November	0	0	0	0
central	Rama Woreda	Birshwa PH	Rural	PHCU	December	0	0	0	0
central	Rama Woreda	Birshwa PH	Rural	PHCU	January	0	2	2	2
central	Rama Woreda	Birshwa PH	Rural	PHCU	February	0	1	1	1
central	Rama Woreda	Birshwa PH	Rural	PHCU	March	0	1	1	1
central	Rama Woreda	Birshwa PH	Rural	PHCU	April	0	1	1	1
central	Rama Woreda	Birshwa PH	Rural	PHCU	May	0	0	0	0
central	Rama Woreda	Birshwa PH	Rural	PHCU	June	1	0	1	1
central	Rama Woreda	Birshwa PH	Rural	PHCU	July	0	1	1	1
Eastern	Hawzien Rural Woreda	Fre Sematat Primary Hospital	Rural	PHCU	September	18	7	25	25
Eastern	Hawzien Rural Woreda	Fre Sematat Primary Hospital	Rural	PHCU	October	18	7	25	25
Eastern	Hawzien Rural Woreda	Fre Sematat Primary Hospital	Rural	PHCU	November	2	0	2	2
Eastern	Hawzien Rural Woreda	Fre Sematat Primary Hospital	Rural	PHCU	December	0	0	0	0
Eastern	Hawzien Rural Woreda	Fre Sematat Primary Hospital	Rural	PHCU	January	0	0	0	0
Eastern	Hawzien Rural Woreda	Fre Sematat Primary Hospital	Rural	PHCU	February	0	0	0	0
Eastern	Hawzien Rural Woreda	Fre Sematat Primary Hospital	Rural	PHCU	March	0	0	0	0
Eastern	Hawzien Rural Woreda	Fre Sematat Primary Hospital	Rural	PHCU	April	0	0	0	0
Eastern	Hawzien Rural Woreda	Fre Sematat Primary Hospital	Rural	PHCU	May	0	0	0	0
Eastern	Hawzien Rural Woreda	Fre Sematat Primary Hospital	Rural	PHCU	June	0	0	0	0
Eastern	Hawzien Rural Woreda	Fre Sematat Primary Hospital	Rural	PHCU	July	0	0	0	0
Eastern	Hawzien Rural Woreda	Megab Health Center	Rural	PHCU	September	2	4	6	6
Eastern	Hawzien Rural Woreda	Megab Health Center	Rural	PHCU	October	2	4	6	6
Eastern	Hawzien Rural Woreda	Megab Health Center	Rural	PHCU	November	0	0	0	0
Eastern	Hawzien Rural Woreda	Megab Health Center	Rural	PHCU	December	0	0	0	0
Eastern	Hawzien Rural Woreda	Megab Health Center	Rural	PHCU	January	0	0	0	0
Eastern	Hawzien Rural Woreda	Megab Health Center	Rural	PHCU	February	0	0	0	0
Eastern	Hawzien Rural Woreda	Megab Health Center	Rural	PHCU	March	0	0	0	0
Eastern	Hawzien Rural Woreda	Megab Health Center	Rural	PHCU	April	0	0	0	0
Eastern	Hawzien Rural Woreda	Megab Health Center	Rural	PHCU	May	0	0	0	0
Eastern	Hawzien Rural Woreda	Megab Health Center	Rural	PHCU	June	0	0	0	0
Eastern	Hawzien Rural Woreda	Megab Health Center	Rural	PHCU	July	0	0	0	0
Eastern	Hawzien Rural Woreda	Edaga Selus Health Center	Rural	PHCU	September	0	1	1	0
Eastern	Hawzien Rural Woreda	Edaga Selus Health Center	Rural	PHCU	October	1	1	2	0
Eastern	Hawzien Rural Woreda	Edaga Selus Health Center	Rural	PHCU	November	0	0	0	0
Eastern	Hawzien Rural Woreda	Edaga Selus Health Center	Rural	PHCU	December	0	0	0	0
Eastern	Hawzien Rural Woreda	Edaga Selus Health Center	Rural	PHCU	January	0	0	0	0
Eastern	Hawzien Rural Woreda	Edaga Selus Health Center	Rural	PHCU	February	0	0	0	0
Eastern	Hawzien Rural Woreda	Edaga Selus Health Center	Rural	PHCU	March	0	0	0	0
Eastern	Hawzien Rural Woreda	Edaga Selus Health Center	Rural	PHCU	April	0	0	0	0
Eastern	Hawzien Rural Woreda	Edaga Selus Health Center	Rural	PHCU	May	0	0	0	0
Eastern	Hawzien Rural Woreda	Edaga Selus Health Center	Rural	PHCU	June	0	0	0	0
Eastern	Hawzien Rural Woreda	Edaga Selus Health Center	Rural	PHCU	July	0	0	0	0
Eastern	Tsaeda Amba Woreda	Denglet Health Center	Rural	PHCU	September	5	4	9	9
Eastern	Tsaeda Amba Woreda	Denglet Health Center	Rural	PHCU	October	3	2	5	3
Eastern	Tsaeda Amba Woreda	Denglet Health Center	Rural	PHCU	November	1	2	3	3
Eastern	Tsaeda Amba Woreda	Denglet Health Center	Rural	PHCU	December	0	0	0	0
Eastern	Tsaeda Amba Woreda	Denglet Health Center	Rural	PHCU	January	0	0	0	0
Eastern	Tsaeda Amba Woreda	Denglet Health Center	Rural	PHCU	February	0	0	0	0
Eastern	Tsaeda Amba Woreda	Denglet Health Center	Rural	PHCU	March	0	0	0	0
Eastern	Tsaeda Amba Woreda	Denglet Health Center	Rural	PHCU	April	0	0	0	0
Eastern	Tsaeda Amba Woreda	Denglet Health Center	Rural	PHCU	May	0	0	0	0
Eastern	Tsaeda Amba Woreda	Denglet Health Center	Rural	PHCU	June	0	0	0	0
Eastern	Tsaeda Amba Woreda	Denglet Health Center	Rural	PHCU	July	1	1	2	2
Eastern	Tsaeda Amba Woreda	Edaga Rebuae Health Center	Rural	PHCU	September	1	4	5	5
Eastern	Tsaeda Amba Woreda	Edaga Rebuae Health Center	Rural	PHCU	October	1	3	4	4
Eastern	Tsaeda Amba Woreda	Edaga Rebuae Health Center	Rural	PHCU	November	1	2	3	3
Eastern	Tsaeda Amba Woreda	Edaga Rebuae Health Center	Rural	PHCU	December	1	2	3	3
Eastern	Tsaeda Amba Woreda	Edaga Rebuae Health Center	Rural	PHCU	January	0	0	0	0
Eastern	Tsaeda Amba Woreda	Edaga Rebuae Health Center	Rural	PHCU	February	0	0	0	0
Eastern	Tsaeda Amba Woreda	Edaga Rebuae Health Center	Rural	PHCU	March	0	0	0	0
Eastern	Tsaeda Amba Woreda	Edaga Rebuae Health Center	Rural	PHCU	April	0	0	0	0
Eastern	Tsaeda Amba Woreda	Edaga Rebuae Health Center	Rural	PHCU	May	0	0	0	0
Eastern	Tsaeda Amba Woreda	Edaga Rebuae Health Center	Rural	PHCU	June	0	0	0	0
Eastern	Tsaeda Amba Woreda	Edaga Rebuae Health Center	Rural	PHCU	July	0	1	1	1
Eastern	Atsbi Town Woreda	Mulu Assefa Primary Hospital	Rural	PHCU	September	1	1	2	2
Eastern	Atsbi Town Woreda	Mulu Assefa Primary Hospital	Rural	PHCU	October	1	1	2	2
Eastern	Atsbi Town Woreda	Mulu Assefa Primary Hospital	Rural	PHCU	November	0	0	0	0
Eastern	Atsbi Town Woreda	Mulu Assefa Primary Hospital	Rural	PHCU	December	0	2	2	2
Eastern	Atsbi Town Woreda	Mulu Assefa Primary Hospital	Rural	PHCU	January	0	0	0	0
Eastern	Atsbi Town Woreda	Mulu Assefa Primary Hospital	Rural	PHCU	February	0	0	0	0
Eastern	Atsbi Town Woreda	Mulu Assefa Primary Hospital	Rural	PHCU	March	0	0	0	0
Eastern	Atsbi Town Woreda	Mulu Assefa Primary Hospital	Rural	PHCU	April	0	0	0	0
Eastern	Atsbi Town Woreda	Mulu Assefa Primary Hospital	Rural	PHCU	May	4	4	8	8
Eastern	Atsbi Town Woreda	Mulu Assefa Primary Hospital	Rural	PHCU	June	1	4	5	5
Eastern	Atsbi Town Woreda	Mulu Assefa Primary Hospital	Rural	PHCU	July	0	0	0	0
Eastern	Tsirae and Wonberta Woredas	Haykmeshal Health Center	Rural	PHCU	September	1	0	1	1
Eastern	Tsirae and Wonberta Woredas	Haykmeshal Health Center	Rural	PHCU	October	0	3	3	3
Eastern	Tsirae and Wonberta Woredas	Haykmeshal Health Center	Rural	PHCU	November	1	0	1	1
Eastern	Tsirae and Wonberta Woredas	Haykmeshal Health Center	Rural	PHCU	December	0	0	0	0
Eastern	Tsirae and Wonberta Woredas	Haykmeshal Health Center	Rural	PHCU	January	0	0	0	0
Eastern	Tsirae and Wonberta Woredas	Haykmeshal Health Center	Rural	PHCU	February	0	0	0	0
Eastern	Tsirae and Wonberta Woredas	Haykmeshal Health Center	Rural	PHCU	March	1	0	1	1
Eastern	Tsirae and Wonberta Woredas	Haykmeshal Health Center	Rural	PHCU	April	0	1	1	1
Eastern	Tsirae and Wonberta Woredas	Haykmeshal Health Center	Rural	PHCU	May	2	2	4	4
Eastern	Tsirae and Wonberta Woredas	Haykmeshal Health Center	Rural	PHCU	June	0	3	3	3
Eastern	Tsirae and Wonberta Woredas	Haykmeshal Health Center	Rural	PHCU	July	1	1	2	2
Eastern	Astbi Woreda	Dera Health center	Rural	PHCU	September	0	1	1	1
Eastern	Astbi Woreda	Dera Health center	Rural	PHCU	October	0	2	2	2
Eastern	Astbi Woreda	Dera Health center	Rural	PHCU	November	0	1	1	0
Eastern	Astbi Woreda	Dera Health center	Rural	PHCU	December	0	0	0	0
Eastern	Astbi Woreda	Dera Health center	Rural	PHCU	January	0	0	0	0
Eastern	Astbi Woreda	Dera Health center	Rural	PHCU	February	0	0	0	0
Eastern	Astbi Woreda	Dera Health center	Rural	PHCU	March	0	0	0	0
Eastern	Astbi Woreda	Dera Health center	Rural	PHCU	April	0	1	1	1
Eastern	Astbi Woreda	Dera Health center	Rural	PHCU	May	0	0	0	0
Eastern	Astbi Woreda	Dera Health center	Rural	PHCU	June	0	0	0	0
Eastern	Astbi Woreda	Dera Health center	Rural	PHCU	July	0	1	1	1
Eastern	Gulomakda Woreda	Ziban Assefe Health center	Rural	PHCU	September	0	3	3	3
Eastern	Gulomakda Woreda	Ziban Assefe Health center	Rural	PHCU	October	0	3	3	3
Eastern	Gulomakda Woreda	Ziban Assefe Health center	Rural	PHCU	November	0	3	3	3
Eastern	Gulomakda Woreda	Ziban Assefe Health center	Rural	PHCU	December	0	3	3	3
Eastern	Gulomakda Woreda	Ziban Assefe Health center	Rural	PHCU	January	0	0	0	0
Eastern	Gulomakda Woreda	Ziban Assefe Health center	Rural	PHCU	February	0	0	0	0
Eastern	Gulomakda Woreda	Ziban Assefe Health center	Rural	PHCU	March	0	0	0	0
Eastern	Gulomakda Woreda	Ziban Assefe Health center	Rural	PHCU	April	0	0	0	0
Eastern	Gulomakda Woreda	Ziban Assefe Health center	Rural	PHCU	May	0	0	0	0
Eastern	Gulomakda Woreda	Ziban Assefe Health center	Rural	PHCU	June	0	0	0	0
Eastern	Gulomakda Woreda	Ziban Assefe Health center	Rural	PHCU	July	0	0	0	0
Eastern	Edaga Hamus Woreda	Edaga Hamus Health Center	Rural	PHCU	September	3	1	4	4
Eastern	Edaga Hamus Woreda	Edaga Hamus Health Center	Rural	PHCU	October	2	5	7	7
Eastern	Edaga Hamus Woreda	Edaga Hamus Health Center	Rural	PHCU	November	2	4	6	6
Eastern	Edaga Hamus Woreda	Edaga Hamus Health Center	Rural	PHCU	December	0	0	0	0
Eastern	Edaga Hamus Woreda	Edaga Hamus Health Center	Rural	PHCU	January	1	3	4	4
Eastern	Edaga Hamus Woreda	Edaga Hamus Health Center	Rural	PHCU	February	0	0	0	0
Eastern	Edaga Hamus Woreda	Edaga Hamus Health Center	Rural	PHCU	March	4	3	7	7
Eastern	Edaga Hamus Woreda	Edaga Hamus Health Center	Rural	PHCU	April	1	2	3	2
Eastern	Edaga Hamus Woreda	Edaga Hamus Health Center	Rural	PHCU	May	0	4	4	4
Eastern	Edaga Hamus Woreda	Edaga Hamus Health Center	Rural	PHCU	June	0	2	2	2
Eastern	Edaga Hamus Woreda	Edaga Hamus Health Center	Rural	PHCU	July	0	0	0	0
Eastern	Ganta Afeshum Woreda	Azeba HC	Rural	PHCU	September	3	1	4	4
Eastern	Ganta Afeshum Woreda	Azeba HC	Rural	PHCU	October	0	0	0	0
Eastern	Ganta Afeshum Woreda	Azeba HC	Rural	PHCU	November	0	0	0	0
Eastern	Ganta Afeshum Woreda	Azeba HC	Rural	PHCU	December	0	0	0	0
Eastern	Ganta Afeshum Woreda	Azeba HC	Rural	PHCU	January	0	0	0	0
Eastern	Ganta Afeshum Woreda	Azeba HC	Rural	PHCU	February	1	0	1	1
Eastern	Ganta Afeshum Woreda	Azeba HC	Rural	PHCU	March	0	0	0	0
Eastern	Ganta Afeshum Woreda	Azeba HC	Rural	PHCU	April	0	0	0	0
Eastern	Ganta Afeshum Woreda	Azeba HC	Rural	PHCU	May	0	0	0	0
Eastern	Ganta Afeshum Woreda	Azeba HC	Rural	PHCU	June	0	0	0	0
Eastern	Ganta Afeshum Woreda	Azeba HC	Rural	PHCU	July	0	0	0	0
Eastern	Ganta Afeshum Woreda	Migulat HC	Rural	PHCU	September	1	3	4	4
Eastern	Ganta Afeshum Woreda	Migulat HC	Rural	PHCU	October	0	1	1	1
Eastern	Ganta Afeshum Woreda	Migulat HC	Rural	PHCU	November	0	0	0	0
Eastern	Ganta Afeshum Woreda	Migulat HC	Rural	PHCU	December	0	0	0	0
Eastern	Ganta Afeshum Woreda	Migulat HC	Rural	PHCU	January	0	0	0	0
Eastern	Ganta Afeshum Woreda	Migulat HC	Rural	PHCU	February	0	0	0	0
Eastern	Ganta Afeshum Woreda	Migulat HC	Rural	PHCU	March	0	0	0	0
Eastern	Ganta Afeshum Woreda	Migulat HC	Rural	PHCU	April	0	0	0	0
Eastern	Ganta Afeshum Woreda	Migulat HC	Rural	PHCU	May	0	0	0	0
Eastern	Ganta Afeshum Woreda	Migulat HC	Rural	PHCU	June	0	0	0	0
Eastern	Ganta Afeshum Woreda	Migulat HC	Rural	PHCU	July	0	0	0	0
Eastern	Adigrat Woreda	Tekli Sweat HC	Urban	PHCU	September	0	0	0	0
Eastern	Adigrat Woreda	Tekli Sweat HC	Urban	PHCU	October	0	1	1	1
Eastern	Adigrat Woreda	Tekli Sweat HC	Urban	PHCU	November	0	0	0	0
Eastern	Adigrat Woreda	Tekli Sweat HC	Urban	PHCU	December	0	0	0	0
Eastern	Adigrat Woreda	Tekli Sweat HC	Urban	PHCU	January	0	0	0	0
Eastern	Adigrat Woreda	Tekli Sweat HC	Urban	PHCU	February	0	0	0	0
Eastern	Adigrat Woreda	Tekli Sweat HC	Urban	PHCU	March	0	0	0	0
Eastern	Adigrat Woreda	Tekli Sweat HC	Urban	PHCU	April	1	1	2	2
Eastern	Adigrat Woreda	Tekli Sweat HC	Urban	PHCU	May	2	4	6	6
Eastern	Adigrat Woreda	Tekli Sweat HC	Urban	PHCU	June	0	1	1	1
Eastern	Adigrat Woreda	Tekli Sweat HC	Urban	PHCU	July	0	0	0	0
Eastern	Adigrat Woreda	Meda Agame HC	Urban	PHCU	September	0	1	1	1
Eastern	Adigrat Woreda	Meda Agame HC	Urban	PHCU	October	3	4	7	7
Eastern	Adigrat Woreda	Meda Agame HC	Urban	PHCU	November	0	0	0	0
Eastern	Adigrat Woreda	Meda Agame HC	Urban	PHCU	December	0	0	0	0
Eastern	Adigrat Woreda	Meda Agame HC	Urban	PHCU	January	0	0	0	0
Eastern	Adigrat Woreda	Meda Agame HC	Urban	PHCU	February	0	0	0	0
Eastern	Adigrat Woreda	Meda Agame HC	Urban	PHCU	March	0	1	1	1
Eastern	Adigrat Woreda	Meda Agame HC	Urban	PHCU	April	2	1	3	3
Eastern	Adigrat Woreda	Meda Agame HC	Urban	PHCU	May	4	3	7	7
Eastern	Adigrat Woreda	Meda Agame HC	Urban	PHCU	June	1	4	5	5
Eastern	Adigrat Woreda	Meda Agame HC	Urban	PHCU	July	0	0	0	0
Mekelle	Mekelle Adi Haki Woreda	Yekatit 11 Primary Hospital	Urban	PHCU	September	1	2	3	3
Mekelle	Mekelle Adi Haki Woreda	Yekatit 11 Primary Hospital	Urban	PHCU	October	0	7	7	7
Mekelle	Mekelle Adi Haki Woreda	Yekatit 11 Primary Hospital	Urban	PHCU	November	1	9	10	10
Mekelle	Mekelle Adi Haki Woreda	Yekatit 11 Primary Hospital	Urban	PHCU	December	3	9	12	12
Mekelle	Mekelle Adi Haki Woreda	Yekatit 11 Primary Hospital	Urban	PHCU	January	4	11	15	15
Mekelle	Mekelle Adi Haki Woreda	Yekatit 11 Primary Hospital	Urban	PHCU	February	4	9	13	13
Mekelle	Mekelle Adi Haki Woreda	Yekatit 11 Primary Hospital	Urban	PHCU	March	4	9	13	13
Mekelle	Mekelle Adi Haki Woreda	Yekatit 11 Primary Hospital	Urban	PHCU	April	8	13	21	21
Mekelle	Mekelle Adi Haki Woreda	Yekatit 11 Primary Hospital	Urban	PHCU	May	8	14	22	22
Mekelle	Mekelle Adi Haki Woreda	Yekatit 11 Primary Hospital	Urban	PHCU	June	8	11	19	19
Mekelle	Mekelle Adi Haki Woreda	Yekatit 11 Primary Hospital	Urban	PHCU	July	13	15	28	28
Mekelle	Mekelle	Lachi HC	Urban	PHCU	September	2	7	9	9
Mekelle	Mekelle	Lachi HC	Urban	PHCU	October	10	8	18	18
Mekelle	Mekelle	Lachi HC	Urban	PHCU	November	10	7	17	17
Mekelle	Mekelle	Lachi HC	Urban	PHCU	December	13	10	23	23
Mekelle	Mekelle	Lachi HC	Urban	PHCU	January	16	13	29	29
Mekelle	Mekelle	Lachi HC	Urban	PHCU	February	20	16	36	36
Mekelle	Mekelle	Lachi HC	Urban	PHCU	March	27	19	46	46
Mekelle	Mekelle	Lachi HC	Urban	PHCU	April	30	22	52	52
Mekelle	Mekelle	Lachi HC	Urban	PHCU	May	27	27	54	54
Mekelle	Mekelle	Lachi HC	Urban	PHCU	June	31	40	71	71
Mekelle	Mekelle	Lachi HC	Urban	PHCU	July	34	51	85	85
Northwest	Medebay Zana Woreda	Seleklaka Primary hospital	Rural	PHCU	September	2	2	4	4
Northwest	Medebay Zana Woreda	Seleklaka Primary hospital	Rural	PHCU	October	0	0	0	0
Northwest	Medebay Zana Woreda	Seleklaka Primary hospital	Rural	PHCU	November	0	1	1	1
Northwest	Medebay Zana Woreda	Seleklaka Primary hospital	Rural	PHCU	December	0	0	0	0
Northwest	Medebay Zana Woreda	Seleklaka Primary hospital	Rural	PHCU	January	0	0	0	0
Northwest	Medebay Zana Woreda	Seleklaka Primary hospital	Rural	PHCU	February	0	0	0	0
Northwest	Medebay Zana Woreda	Seleklaka Primary hospital	Rural	PHCU	March	1	0	1	1
Northwest	Medebay Zana Woreda	Seleklaka Primary hospital	Rural	PHCU	April	0	1	1	1
Northwest	Medebay Zana Woreda	Seleklaka Primary hospital	Rural	PHCU	May	2	2	4	4
Northwest	Medebay Zana Woreda	Seleklaka Primary hospital	Rural	PHCU	June	1	2	3	0
Northwest	Medebay Zana Woreda	Seleklaka Primary hospital	Rural	PHCU	July	1	0	1	1
Northwest	Medebay Zana Woreda	Seleklaka HC	Rural	PHCU	September	0	2	2	2
Northwest	Medebay Zana Woreda	Seleklaka HC	Rural	PHCU	October	2	0	2	2
Northwest	Medebay Zana Woreda	Seleklaka HC	Rural	PHCU	November	0	1	1	1
Northwest	Medebay Zana Woreda	Seleklaka HC	Rural	PHCU	December	0	0	0	0
Northwest	Medebay Zana Woreda	Seleklaka HC	Rural	PHCU	January	0	1	1	1
Northwest	Medebay Zana Woreda	Seleklaka HC	Rural	PHCU	February	0	2	2	2
Northwest	Medebay Zana Woreda	Seleklaka HC	Rural	PHCU	March	1	1	2	2
Northwest	Medebay Zana Woreda	Seleklaka HC	Rural	PHCU	April	2	2	4	4
Northwest	Medebay Zana Woreda	Seleklaka HC	Rural	PHCU	May	1	1	2	2
Northwest	Medebay Zana Woreda	Seleklaka HC	Rural	PHCU	June	2	2	4	4
Northwest	Medebay Zana Woreda	Seleklaka HC	Rural	PHCU	July	2	1	3	3
Northwest	Laelay Koraro Woreda	Kuluferiha HC	Rural	PHCU	September	0	1	1	1
Northwest	Laelay Koraro Woreda	Kuluferiha HC	Rural	PHCU	October	0	0	0	0
Northwest	Laelay Koraro Woreda	Kuluferiha HC	Rural	PHCU	November	0	0	0	0
Northwest	Laelay Koraro Woreda	Kuluferiha HC	Rural	PHCU	December	0	0	0	0
Northwest	Laelay Koraro Woreda	Kuluferiha HC	Rural	PHCU	January	0	0	0	0
Northwest	Laelay Koraro Woreda	Kuluferiha HC	Rural	PHCU	February	0	0	0	0
Northwest	Laelay Koraro Woreda	Kuluferiha HC	Rural	PHCU	March	0	0	0	0
Northwest	Laelay Koraro Woreda	Kuluferiha HC	Rural	PHCU	April	0	0	0	0
Northwest	Laelay Koraro Woreda	Kuluferiha HC	Rural	PHCU	May	0	0	0	0
Northwest	Laelay Koraro Woreda	Kuluferiha HC	Rural	PHCU	June	0	0	0	0
Northwest	Laelay Koraro Woreda	Kuluferiha HC	Rural	PHCU	July	0	0	0	0
Northwest	Tahtay Koraro Woreda	Selam HC	Rural	PHCU	September	1	1	2	2
Northwest	Tahtay Koraro Woreda	Selam HC	Rural	PHCU	October	0	0	0	0
Northwest	Tahtay Koraro Woreda	Selam HC	Rural	PHCU	November	0	0	0	0
Northwest	Tahtay Koraro Woreda	Selam HC	Rural	PHCU	December	0	0	0	0
Northwest	Tahtay Koraro Woreda	Selam HC	Rural	PHCU	January	0	0	0	0
Northwest	Tahtay Koraro Woreda	Selam HC	Rural	PHCU	February	0	0	0	0
Northwest	Tahtay Koraro Woreda	Selam HC	Rural	PHCU	March	0	0	0	0
Northwest	Tahtay Koraro Woreda	Selam HC	Rural	PHCU	April	0	0	0	0
Northwest	Tahtay Koraro Woreda	Selam HC	Rural	PHCU	May	0	0	0	0
Northwest	Tahtay Koraro Woreda	Selam HC	Rural	PHCU	June	0	0	0	0
Northwest	Tahtay Koraro Woreda	Selam HC	Rural	PHCU	July	1	3	4	4
Northwest	Tahtay Koraro Woreda	Mai Timket HC	Rural	PHCU	September	0	0	0	0
Northwest	Tahtay Koraro Woreda	Mai Timket HC	Rural	PHCU	October	0	1	1	0
Northwest	Tahtay Koraro Woreda	Mai Timket HC	Rural	PHCU	November	0	0	0	0
Northwest	Tahtay Koraro Woreda	Mai Timket HC	Rural	PHCU	December	0	0	0	0
Northwest	Tahtay Koraro Woreda	Mai Timket HC	Rural	PHCU	January	0	0	0	0
Northwest	Tahtay Koraro Woreda	Mai Timket HC	Rural	PHCU	February	0	0	0	0
Northwest	Tahtay Koraro Woreda	Mai Timket HC	Rural	PHCU	March	0	0	0	0
Northwest	Tahtay Koraro Woreda	Mai Timket HC	Rural	PHCU	April	0	0	0	0
Northwest	Tahtay Koraro Woreda	Mai Timket HC	Rural	PHCU	May	0	0	0	0
Northwest	Tahtay Koraro Woreda	Mai Timket HC	Rural	PHCU	June	1	0	1	1
Northwest	Tahtay Koraro Woreda	Mai Timket HC	Rural	PHCU	July	0	0	0	0
Northwest	Zana Woreda	Kibrto HC	Rural	PHCU	September	1	2	3	0
Northwest	Zana Woreda	Kibrto HC	Rural	PHCU	October	0	0	0	0
Northwest	Zana Woreda	Kibrto HC	Rural	PHCU	November	0	0	0	0
Northwest	Zana Woreda	Kibrto HC	Rural	PHCU	December	0	0	0	0
Northwest	Zana Woreda	Kibrto HC	Rural	PHCU	January	0	0	0	0
Northwest	Zana Woreda	Kibrto HC	Rural	PHCU	February	0	0	0	0
Northwest	Zana Woreda	Kibrto HC	Rural	PHCU	March	0	0	0	0
Northwest	Zana Woreda	Kibrto HC	Rural	PHCU	April	0	0	0	0
Northwest	Zana Woreda	Kibrto HC	Rural	PHCU	May	0	0	0	0
Northwest	Zana Woreda	Kibrto HC	Rural	PHCU	June	0	0	0	0
Northwest	Zana Woreda	Kibrto HC	Rural	PHCU	July	0	0	0	0
Northwest	Tahtay Koraro Woreda	Edaga Hibret HC	Rural	PHCU	September	2	1	3	3
Northwest	Tahtay Koraro Woreda	Edaga Hibret HC	Rural	PHCU	October	0	1	1	1
Northwest	Tahtay Koraro Woreda	Edaga Hibret HC	Rural	PHCU	November	1	2	3	1
Northwest	Tahtay Koraro Woreda	Edaga Hibret HC	Rural	PHCU	December	0	4	4	3
Northwest	Tahtay Koraro Woreda	Edaga Hibret HC	Rural	PHCU	January	0	0	0	0
Northwest	Tahtay Koraro Woreda	Edaga Hibret HC	Rural	PHCU	February	0	0	0	0
Northwest	Tahtay Koraro Woreda	Edaga Hibret HC	Rural	PHCU	March	0	0	0	0
Northwest	Tahtay Koraro Woreda	Edaga Hibret HC	Rural	PHCU	April	0	0	0	0
Northwest	Tahtay Koraro Woreda	Edaga Hibret HC	Rural	PHCU	May	0	0	0	0
Northwest	Tahtay Koraro Woreda	Edaga Hibret HC	Rural	PHCU	June	0	0	0	0
Northwest	Tahtay Koraro Woreda	Edaga Hibret HC	Rural	PHCU	July	0	0	0	0
Northwest	Laelay Adiabo Woreda	Adi-bladay HC	Rural	PHCU	September	0	0	0	0
Northwest	Laelay Adiabo Woreda	Adi-bladay HC	Rural	PHCU	October	2	3	5	5
Northwest	Laelay Adiabo Woreda	Adi-bladay HC	Rural	PHCU	November	0	0	0	0
Northwest	Laelay Adiabo Woreda	Adi-bladay HC	Rural	PHCU	December	0	0	0	0
Northwest	Laelay Adiabo Woreda	Adi-bladay HC	Rural	PHCU	January	0	0	0	0
Northwest	Laelay Adiabo Woreda	Adi-bladay HC	Rural	PHCU	February	0	0	0	0
Northwest	Laelay Adiabo Woreda	Adi-bladay HC	Rural	PHCU	March	0	0	0	0
Northwest	Laelay Adiabo Woreda	Adi-bladay HC	Rural	PHCU	April	0	0	0	0
Northwest	Laelay Adiabo Woreda	Adi-bladay HC	Rural	PHCU	May	0	0	0	0
Northwest	Laelay Adiabo Woreda	Adi-bladay HC	Rural	PHCU	June	0	0	0	0
Northwest	Laelay Adiabo Woreda	Adi-bladay HC	Rural	PHCU	July	0	0	0	0
Northwest	Laelay Adiabo Woreda	Tsehayo HC	Rural	PHCU	September	0	4	4	4
Northwest	Laelay Adiabo Woreda	Tsehayo HC	Rural	PHCU	October	0	3	3	4
Northwest	Laelay Adiabo Woreda	Tsehayo HC	Rural	PHCU	November	0	0	0	0
Northwest	Laelay Adiabo Woreda	Tsehayo HC	Rural	PHCU	December	0	0	0	0
Northwest	Laelay Adiabo Woreda	Tsehayo HC	Rural	PHCU	January	0	0	0	0
Northwest	Laelay Adiabo Woreda	Tsehayo HC	Rural	PHCU	February	0	0	0	0
Northwest	Laelay Adiabo Woreda	Tsehayo HC	Rural	PHCU	March	0	0	0	0
Northwest	Laelay Adiabo Woreda	Tsehayo HC	Rural	PHCU	April	0	0	0	0
Northwest	Laelay Adiabo Woreda	Tsehayo HC	Rural	PHCU	May	0	0	0	0
Northwest	Laelay Adiabo Woreda	Tsehayo HC	Rural	PHCU	June	0	0	0	0
Northwest	Laelay Adiabo Woreda	Tsehayo HC	Rural	PHCU	July	0	0	0	0
Northwest	Laelay Adiabo Woreda	Adi Daero PH	Rural	PHCU	September	2	4	6	6
Northwest	Laelay Adiabo Woreda	Adi Daero PH	Rural	PHCU	October	1	1	2	2
Northwest	Laelay Adiabo Woreda	Adi Daero PH	Rural	PHCU	November	0	0	0	0
Northwest	Laelay Adiabo Woreda	Adi Daero PH	Rural	PHCU	December	0	0	0	0
Northwest	Laelay Adiabo Woreda	Adi Daero PH	Rural	PHCU	January	0	0	0	0
Northwest	Laelay Adiabo Woreda	Adi Daero PH	Rural	PHCU	February	0	0	0	0
Northwest	Laelay Adiabo Woreda	Adi Daero PH	Rural	PHCU	March	0	0	0	0
Northwest	Laelay Adiabo Woreda	Adi Daero PH	Rural	PHCU	April	0	0	0	0
Northwest	Laelay Adiabo Woreda	Adi Daero PH	Rural	PHCU	May	0	0	0	0
Northwest	Laelay Adiabo Woreda	Adi Daero PH	Rural	PHCU	June	0	2	2	2
Northwest	Laelay Adiabo Woreda	Adi Daero PH	Rural	PHCU	July	1	3	4	4
Northwest	Tahtay Adiabo	Maykuhli HC	Rural	PHCU	September	1	3	4	4
Northwest	Tahtay Adiabo	Maykuhli HC	Rural	PHCU	October	1	0	1	0
Northwest	Tahtay Adiabo	Maykuhli HC	Rural	PHCU	November	0	0	0	0
Northwest	Tahtay Adiabo	Maykuhli HC	Rural	PHCU	December	0	0	0	0
Northwest	Tahtay Adiabo	Maykuhli HC	Rural	PHCU	January	0	0	0	0
Northwest	Tahtay Adiabo	Maykuhli HC	Rural	PHCU	February	0	0	0	0
Northwest	Tahtay Adiabo	Maykuhli HC	Rural	PHCU	March	0	0	0	0
Northwest	Tahtay Adiabo	Maykuhli HC	Rural	PHCU	April	0	0	0	0
Northwest	Tahtay Adiabo	Maykuhli HC	Rural	PHCU	May	0	0	0	0
Northwest	Tahtay Adiabo	Maykuhli HC	Rural	PHCU	June	0	0	0	0
Northwest	Tahtay Adiabo	Maykuhli HC	Rural	PHCU	July	0	0	0	0
Northwest	Seyemti Woreda	Adi Nebried HC	Rural	PHCU	September	0	1	1	1
Northwest	Seyemti Woreda	Adi Nebried HC	Rural	PHCU	October	2	1	3	3
Northwest	Seyemti Woreda	Adi Nebried HC	Rural	PHCU	November	0	0	0	0
Northwest	Seyemti Woreda	Adi Nebried HC	Rural	PHCU	December	0	0	0	0
Northwest	Seyemti Woreda	Adi Nebried HC	Rural	PHCU	January	0	0	0	0
Northwest	Seyemti Woreda	Adi Nebried HC	Rural	PHCU	February	0	0	0	0
Northwest	Seyemti Woreda	Adi Nebried HC	Rural	PHCU	March	0	0	0	0
Northwest	Seyemti Woreda	Adi Nebried HC	Rural	PHCU	April	2	0	2	2
Northwest	Seyemti Woreda	Adi Nebried HC	Rural	PHCU	May	0	0	0	0
Northwest	Seyemti Woreda	Adi Nebried HC	Rural	PHCU	June	1	1	2	0
Northwest	Seyemti Woreda	Adi Nebried HC	Rural	PHCU	July	0	1	1	0
SE	Samre Woreda	Samre PH	Rural	PHCU	September	1	0	1	1
SE	Samre Woreda	Samre PH	Rural	PHCU	October	1	0	1	1
SE	Samre Woreda	Samre PH	Rural	PHCU	November	1	1	2	1
SE	Samre Woreda	Samre PH	Rural	PHCU	December	0	0	0	0
SE	Samre Woreda	Samre PH	Rural	PHCU	January	1	2	3	3
SE	Samre Woreda	Samre PH	Rural	PHCU	February	1	0	1	1
SE	Samre Woreda	Samre PH	Rural	PHCU	March	0	0	0	0
SE	Samre Woreda	Samre PH	Rural	PHCU	April	0	0	0	0
SE	Samre Woreda	Samre PH	Rural	PHCU	May	0	0	0	0
SE	Samre Woreda	Samre PH	Rural	PHCU	June	0	0	0	0
SE	Samre Woreda	Samre PH	Rural	PHCU	July	0	2	2	2
SE	Samre Woreda	Samre HC	Rural	PHCU	September	0	1	1	1
SE	Samre Woreda	Samre HC	Rural	PHCU	October	0	0	0	0
SE	Samre Woreda	Samre HC	Rural	PHCU	November	0	0	0	0
SE	Samre Woreda	Samre HC	Rural	PHCU	December	0	0	0	0
SE	Samre Woreda	Samre HC	Rural	PHCU	January	0	0	0	0
SE	Samre Woreda	Samre HC	Rural	PHCU	February	0	0	0	0
SE	Samre Woreda	Samre HC	Rural	PHCU	March	0	0	0	0
SE	Samre Woreda	Samre HC	Rural	PHCU	April	0	0	0	0
SE	Samre Woreda	Samre HC	Rural	PHCU	May	0	0	0	0
SE	Samre Woreda	Samre HC	Rural	PHCU	June	0	0	0	0
SE	Samre Woreda	Samre HC	Rural	PHCU	July	0	1	1	1
SE	Enderta Woreda	Romanat HC	Rural	PHCU	September	1	1	2	2
SE	Enderta Woreda	Romanat HC	Rural	PHCU	October	1	3	4	4
SE	Enderta Woreda	Romanat HC	Rural	PHCU	November	0	1	1	1
SE	Enderta Woreda	Romanat HC	Rural	PHCU	December	0	0	0	0
SE	Enderta Woreda	Romanat HC	Rural	PHCU	January	0	0	0	0
SE	Enderta Woreda	Romanat HC	Rural	PHCU	February	0	0	0	0
SE	Enderta Woreda	Romanat HC	Rural	PHCU	March	0	0	0	0
SE	Enderta Woreda	Romanat HC	Rural	PHCU	April	1	2	3	3
SE	Enderta Woreda	Romanat HC	Rural	PHCU	May	0	1	1	1
SE	Enderta Woreda	Romanat HC	Rural	PHCU	June	0	0	0	0
SE	Enderta Woreda	Romanat HC	Rural	PHCU	July	0	1	1	1
SE	Seharti Woreda	Gijet HC	Rural	PHCU	September	2	0	2	2
SE	Seharti Woreda	Gijet HC	Rural	PHCU	October	0	0	0	0
SE	Seharti Woreda	Gijet HC	Rural	PHCU	November	2	0	2	0
SE	Seharti Woreda	Gijet HC	Rural	PHCU	December	0	0	0	0
SE	Seharti Woreda	Gijet HC	Rural	PHCU	January	0	0	0	0
SE	Seharti Woreda	Gijet HC	Rural	PHCU	February	0	0	0	0
SE	Seharti Woreda	Gijet HC	Rural	PHCU	March	0	0	0	0
SE	Seharti Woreda	Gijet HC	Rural	PHCU	April	0	0	0	0
SE	Seharti Woreda	Gijet HC	Rural	PHCU	May	0	0	0	0
SE	Seharti Woreda	Gijet HC	Rural	PHCU	June	0	0	0	0
SE	Seharti Woreda	Gijet HC	Rural	PHCU	July	1	0	1	1
SE	Dogea Temben Woreda	Enda Mariam HC	Rural	PHCU	September	4	1	5	5
SE	Dogea Temben Woreda	Enda Mariam HC	Rural	PHCU	October	4	3	7	7
SE	Dogea Temben Woreda	Enda Mariam HC	Rural	PHCU	November	4	6	10	10
SE	Dogea Temben Woreda	Enda Mariam HC	Rural	PHCU	December	0	0	0	0
SE	Dogea Temben Woreda	Enda Mariam HC	Rural	PHCU	January	0	0	0	0
SE	Dogea Temben Woreda	Enda Mariam HC	Rural	PHCU	February	0	0	0	0
SE	Dogea Temben Woreda	Enda Mariam HC	Rural	PHCU	March	4	1	5	5
SE	Dogea Temben Woreda	Enda Mariam HC	Rural	PHCU	April	3	2	5	5
SE	Dogea Temben Woreda	Enda Mariam HC	Rural	PHCU	May	7	2	9	9
SE	Dogea Temben Woreda	Enda Mariam HC	Rural	PHCU	June	2	3	5	4
SE	Dogea Temben Woreda	Enda Mariam HC	Rural	PHCU	July	2	2	4	3
SE	Hintalo Wajirat Woreda	Hewane HC	Urban	PHCU	September	2	4	6	6
SE	Hintalo Wajirat Woreda	Hewane HC	Urban	PHCU	October	0	0	0	0
SE	Hintalo Wajirat Woreda	Hewane HC	Urban	PHCU	November	0	0	0	0
SE	Hintalo Wajirat Woreda	Hewane HC	Urban	PHCU	December	0	0	0	0
SE	Hintalo Wajirat Woreda	Hewane HC	Urban	PHCU	January	0	0	0	0
SE	Hintalo Wajirat Woreda	Hewane HC	Urban	PHCU	February	0	0	0	0
SE	Hintalo Wajirat Woreda	Hewane HC	Urban	PHCU	March	0	0	0	0
SE	Hintalo Wajirat Woreda	Hewane HC	Urban	PHCU	April	0	0	0	0
SE	Hintalo Wajirat Woreda	Hewane HC	Urban	PHCU	May	0	0	0	0
SE	Hintalo Wajirat Woreda	Hewane HC	Urban	PHCU	June	0	0	0	0
SE	Hintalo Wajirat Woreda	Hewane HC	Urban	PHCU	July	0	0	0	0
SOUTH	Bora Woreda	Bora HC	Rural	PHCU	September	4	3	7	7
SOUTH	Bora Woreda	Bora HC	Rural	PHCU	October	1	1	2	2
SOUTH	Bora Woreda	Bora HC	Rural	PHCU	November	0	0	0	0
SOUTH	Bora Woreda	Bora HC	Rural	PHCU	December	2	2	4	4
SOUTH	Bora Woreda	Bora HC	Rural	PHCU	January	1	1	2	2
SOUTH	Bora Woreda	Bora HC	Rural	PHCU	February	0	0	0	0
SOUTH	Bora Woreda	Bora HC	Rural	PHCU	March	1	0	1	1
SOUTH	Bora Woreda	Bora HC	Rural	PHCU	April	1	0	1	1
SOUTH	Bora Woreda	Bora HC	Rural	PHCU	May	1	0	1	1
SOUTH	Bora Woreda	Bora HC	Rural	PHCU	June	0	0	0	0
SOUTH	Bora Woreda	Bora HC	Rural	PHCU	July	0	0	0	0
SOUTH	Neksege Woreda	Neksege HC	Rural	PHCU	September	2	3	5	5
SOUTH	Neksege Woreda	Neksege HC	Rural	PHCU	October	2	3	5	5
SOUTH	Neksege Woreda	Neksege HC	Rural	PHCU	November	3	3	6	5
SOUTH	Neksege Woreda	Neksege HC	Rural	PHCU	December	3	3	6	6
SOUTH	Neksege Woreda	Neksege HC	Rural	PHCU	January	1	0	1	1
SOUTH	Neksege Woreda	Neksege HC	Rural	PHCU	February	1	0	1	1
SOUTH	Neksege Woreda	Neksege HC	Rural	PHCU	March	1	0	1	1
SOUTH	Neksege Woreda	Neksege HC	Rural	PHCU	April	1	0	1	1
SOUTH	Neksege Woreda	Neksege HC	Rural	PHCU	May	0	0	0	0
SOUTH	Neksege Woreda	Neksege HC	Rural	PHCU	June	2	1	3	3
SOUTH	Neksege Woreda	Neksege HC	Rural	PHCU	July	2	1	3	3
SOUTH	Ofla Woreda	Hashenge HC	Rural	PHCU	September	9	13	22	20
SOUTH	Ofla Woreda	Hashenge HC	Rural	PHCU	October	8	12	20	18
SOUTH	Ofla Woreda	Hashenge HC	Rural	PHCU	November	4	8	12	12
SOUTH	Ofla Woreda	Hashenge HC	Rural	PHCU	December	0	3	3	3
SOUTH	Ofla Woreda	Hashenge HC	Rural	PHCU	January	2	6	8	8
SOUTH	Ofla Woreda	Hashenge HC	Rural	PHCU	February	6	10	16	16
SOUTH	Ofla Woreda	Hashenge HC	Rural	PHCU	March	5	7	12	12
SOUTH	Ofla Woreda	Hashenge HC	Rural	PHCU	April	4	8	12	12
SOUTH	Ofla Woreda	Hashenge HC	Rural	PHCU	May	4	8	12	12
SOUTH	Ofla Woreda	Hashenge HC	Rural	PHCU	June	2	3	5	5
SOUTH	Ofla Woreda	Hashenge HC	Rural	PHCU	July	3	5	8	8
SOUTH	Ofla Woreda	Zata HC	Rural	PHCU	September	2	1	3	3
SOUTH	Ofla Woreda	Zata HC	Rural	PHCU	October	1	3	4	4
SOUTH	Ofla Woreda	Zata HC	Rural	PHCU	November	0	0	0	0
SOUTH	Ofla Woreda	Zata HC	Rural	PHCU	December	1	2	3	3
SOUTH	Ofla Woreda	Zata HC	Rural	PHCU	January	0	0	0	0
SOUTH	Ofla Woreda	Zata HC	Rural	PHCU	February	1	1	2	2
SOUTH	Ofla Woreda	Zata HC	Rural	PHCU	March	0	2	2	2
SOUTH	Ofla Woreda	Zata HC	Rural	PHCU	April	1	0	1	1
SOUTH	Ofla Woreda	Zata HC	Rural	PHCU	May	1	0	1	1
SOUTH	Ofla Woreda	Zata HC	Rural	PHCU	June	0	0	0	0
SOUTH	Ofla Woreda	Zata HC	Rural	PHCU	July	0	1	1	1
SOUTH	Maichew Woreda	Maichew HC	Urban	PHCU	September	0	2	2	0
SOUTH	Maichew Woreda	Maichew HC	Urban	PHCU	October	0	0	0	0
SOUTH	Maichew Woreda	Maichew HC	Urban	PHCU	November	0	0	0	0
SOUTH	Maichew Woreda	Maichew HC	Urban	PHCU	December	0	0	0	0
SOUTH	Maichew Woreda	Maichew HC	Urban	PHCU	January	1	0	1	1
SOUTH	Maichew Woreda	Maichew HC	Urban	PHCU	February	0	1	1	1
SOUTH	Maichew Woreda	Maichew HC	Urban	PHCU	March	0	1	1	1
SOUTH	Maichew Woreda	Maichew HC	Urban	PHCU	April	0	1	1	1
SOUTH	Maichew Woreda	Maichew HC	Urban	PHCU	May	2	0	2	2
SOUTH	Maichew Woreda	Maichew HC	Urban	PHCU	June	0	0	0	0
SOUTH	Maichew Woreda	Maichew HC	Urban	PHCU	July	0	0	0	0
SOUTH	Mekoni Woreda	Mekoni PH	Urban	PHCU	September	3	2	5	5
SOUTH	Mekoni Woreda	Mekoni PH	Urban	PHCU	October	0	0	0	0
SOUTH	Mekoni Woreda	Mekoni PH	Urban	PHCU	November	3	2	5	5
SOUTH	Mekoni Woreda	Mekoni PH	Urban	PHCU	December	20	14	34	34
SOUTH	Mekoni Woreda	Mekoni PH	Urban	PHCU	January	25	15	40	40
SOUTH	Mekoni Woreda	Mekoni PH	Urban	PHCU	February	20	6	26	26
SOUTH	Mekoni Woreda	Mekoni PH	Urban	PHCU	March	13	7	20	20
SOUTH	Mekoni Woreda	Mekoni PH	Urban	PHCU	April	21	9	30	30
SOUTH	Mekoni Woreda	Mekoni PH	Urban	PHCU	May	19	19	38	38
SOUTH	Mekoni Woreda	Mekoni PH	Urban	PHCU	June	14	7	21	21
SOUTH	Mekoni Woreda	Mekoni PH	Urban	PHCU	July	11	2	13	13

## Sheet: MDR TB case detection
DR-TB(Drug resistant) tuberculosis cases & their outcome 2019-2020
S.No	Facility name	Quarter one(July-September)	Quarter two	Quarter three	Quarter four	Total	Cured	Completed	died	lost	not evaluated
1	Mekelle Hospital	15	10	9	12	46	10	12	11	6	7
2	Adigrat hospita	0	2	3	2	7	6	0	0	1	0
3	Adwa hospital	1	2	2	0	5	1	2	1	1	0
4	Maichew hospital	0	1	1	0	2	0	2	0	0	0
5	Alamata hospital	0	0	0	0	0	0	0	0	0	0
6	Axum hospital	0	0	3	3	6	3	2	0	1	0
7	Shire hospital	0	3	1	4	8	4	0	1	3	0
8	Abiy-Adi hospital	0	0	0	0	0	0	0	0	0	0
9	Kahsay Abera	2	6	3	4	15	unknown	unknown	unknown	unknown	unknown
	Total	18	24	22	25	89	24	18	13	12	7
MDR-TB(Multidrug resistant) tuberculosis follow-up sheet, July 2020-July 2021
Facility name	July	August	September	october	November	December	January	February	March	April	May	June	July2
Mekelle Hospital	not available	2	3	3	2	2	2	3	3	2	2	3	2
Adigrat hospita	not available	0	0	0	1	0	0	0	0	0	0	1	0
Adwa hospital	not available	0	0	0	0	1	0	0	0	0	0	0	0
Maichew hospital	not available	0	1	0	0	0	0	0	0	0	0	0	0
Alamata hospital	not available	0	1	0	0	1	0	2	0	0	0	0	0
Axum hospital	not available	0	0	2	0	0	0	1	0	1	0	0	0
Shire hospital	not available	0	0	1	0	0	0	0	1	0	0	0	0
Abiy-Adi hospital	not available	0	0	0	0	0	0	0	0	0	0	0	0
